# Supplementary material for: Total or partial tonsillar resection (tonsillectomy or tonsillotomy) to change the quality of life for adults with recurrent or chronic tonsillitis: study protocol for a randomised controlled trial
Source: Trials. 2021 Sep 15;22:617. doi: 10.1186/s13063-021-05539-4 (PMC8441038; doi:10.1186/s13063-021-05539-4)
Supplement: Supplementary file 1 — Additional file 1. ‘List of Variables’ and contains the list of all variables we have in this study, timing of the variable and who records the variable. [file 13063_2021_5539_MOESM1_ESM.xlsx]

## Sheet: Taul1
Name of the variable	Timing	Form	Variable type	Which system asks the variable?	Who enters the data	Who gives the data	scale and values	Type
ID	At the enrollment	Demographic and baseline data form		Terveyskyla.fi	Patient	CureLisa	5001-5999	Numeric
Gender	At the enrollment	Demographic and baseline data form	Descriptive	Terveyskyla.fi	Patient	Patient	1= male, 2=female	Numeric
Date of birth	At the enrollment	Demographic and baseline data form	Descriptive	Terveyskyla.fi	Patient/Surgeon	Patient/Surgeon		date
How many tonsillitis episodes in the last six months?	At the enrollment	Demographic and baseline data form	Descriptive/baseline	Terveyskyla.fi	Patient	Patient	0-12	Numeric
How many tonsillitis episodes in the last 12 months?	At the enrollment	Demographic and baseline data form	Descriptive/baseline	Terveyskyla.fi	Patient	Patient	0-12	Numeric
How often do you have throat pain?	At the enrollment	Demographic and baseline data form	Descriptive	Terveyskyla.fi	Patient	Patient	1= Not at all, 2=harvemmin kuin kerran kuussa, 3=1-3 kertaa kuukaudessa, 4=1-2 kertaa viikossa, 5=3-4 kertaa viikossa, 6=päivittäin/lähes päivittäin	Numeric
Do you have troublesome tonsil stones?	At the enrollment/6months control	Demographic and baseline data form/ Post-op Ankkurit	Outcome	Terveyskyla.fi	Patient	Patient	0= No problem1= Very mild problem 2=Mild problem 3= Moderate problem 4=Severe problem 5= Problem as bad as it could be	Numeric
Do you have to extract stones out, by pushing with a toothbrush etc.	At the enrollment/6months control	Demographic and baseline data form/ Post-op Ankkurit	Outcome	Terveyskyla.fi	Patient	Patient	1=No 2=Yes	Numeric
Do you have halitosis	At the enrollment/6months control	Demographic and baseline data form/ Post-op Ankkurit	Outcome	Terveyskyla.fi	Patient	Patient	0= No problem1= Very mild problem 2=Mild problem 3= Moderate problem 4=Severe problem 5= Problem as bad as it could be	Numeric
Do you have neck pain/swollen lymph nodes	At the enrollment/6months control	Demographic and baseline data form/ Post-op Ankkurit	Outcome	Terveyskyla.fi	Patient	Patient	0= No problem1= Very mild problem 2=Mild problem 3= Moderate problem 4=Severe problem 5= Problem as bad as it could be	Numeric
Do you have wringing feeling or globus in throat	At the enrollment/6months control	Demographic and baseline data form/ Post-op Ankkurit	negative outcome	Terveyskyla.fi	Patient	Patient	0= No problem1= Very mild problem 2=Mild problem 3= Moderate problem 4=Severe problem 5= Problem as bad as it could be	Numeric
Do you have voice problems?	At the enrollment/6months control	Demographic and baseline data form/ Post-op Ankkurit	negative outcome	Terveyskyla.fi	Patient	Patient	0= No problem1= Very mild problem 2=Mild problem 3= Moderate problem 4=Severe problem 5= Problem as bad as it could be	Numeric
Do you have mandibular joint problems?	At the enrollment/6months control	Demographic and baseline data form/ Post-op Ankkurit	negative outcome	Terveyskyla.fi	Patient	Patient	0= No problem1= Very mild problem 2=Mild problem 3= Moderate problem 4=Severe problem 5= Problem as bad as it could be	Numeric
How all these thorat problems have been treated	At the enrollment	Demographic and baseline data form	Baseline	Terveyskyla.fi	Patient	Patient	1= not in any way, 2=painkillers, 3=mouthwash, 4=analgetic sprays or pills, 5=Some other way, which?	Numeric, string
Has there been any other throat related problems?	At the enrollment	Demographic and baseline data form	Baseline	Terveyskyla.fi	Patient	Patient	open	String
Have you had peritonsillar abscess?	At the enrollment	Demographic and baseline data form	Baseline	Terveyskyla.fi	Patient	Patient	1=No 2=Yes, how many?	Numeric
Have you been administrated to hospital due to tonsilproblems?	At the enrollment	Demographic and baseline data form	Baseline	Terveyskyla.fi	Patient	Patient	1=No 2=Yes	Numeric
In which hospital and when?	At the enrollment	Demographic and baseline data form	Baseline	Terveyskyla.fi	Patient	Patient	open	String
Do throat symptoms have any seasonal changes?	At the enrollment	Demographic and baseline data form	Baseline	Terveyskyla.fi	Patient	Patient	1=No, 2=Yes, most common in winter 3=Yes, most common in spring 4=Yes, most common in summer 5=Yes, most common in fall	Numeric
How long you have had throat problems?	At the enrollment	Demographic and baseline data form	Baseline	Terveyskyla.fi	Patient	Patient	years/months	Numeric
Have you had arthritis?	At the enrollment	Demographic and baseline data form	Baseline	Terveyskyla.fi	Patient	Patient	1=No 2=Yes	Numeric
Have you had glomerulonephritis?	At the enrollment	Demographic and baseline data form	Baseline	Terveyskyla.fi	Patient	Patient	1=No 2=Yes	Numeric
Do you have often common cold?	At the enrollment	Demographic and baseline data form	Baseline	Terveyskyla.fi	Patient	Patient	1=No 2=Yes, how often?	Numeric, string
Do you have often middle ear infections?	At the enrollment	Demographic and baseline data form	Baseline	Terveyskyla.fi	Patient	Patient	1=No 2=Yes, how often?	Numeric, string
Do you have often sinusitis?	At the enrollment	Demographic and baseline data form	Baseline	Terveyskyla.fi	Patient	Patient	1=No 2=Yes, how often?	Numeric, string
Have you had pneumonia?	At the enrollment	Demographic and baseline data form	Baseline	Terveyskyla.fi	Patient	Patient	1=No 2=Yes	Numeric
Do you have a constant rhinorrhea?	At the enrollment	Demographic and baseline data form	Baseline	Terveyskyla.fi	Patient	Patient	1=No 2=Yes	Numeric
Do you have a constant cough?	At the enrollment	Demographic and baseline data form	Baseline	Terveyskyla.fi	Patient	Patient	1=No 2=Yes	Numeric
Do you have any other chronic illnesses?	At the enrollment	Demographic and baseline data form	Baseline	Terveyskyla.fi	Patient	Patient	1=No 2=Yes, what?	Numeric
Do you have ongoing medications?	At the enrollment	Demographic and baseline data form	Baseline	Terveyskyla.fi	Patient	Patient	open	String
If you have a chronic illness, does it/they cause a lot of burden to your life?	At the enrollment	Demographic and baseline data form	Baseline	Terveyskyla.fi	Patient	Patient	1=No, 2=just a little, 3= somewhat, 4=a lot	Numeric
Do you have allergy to any medicine?	At the enrollment	Demographic and baseline data form	Baseline	Terveyskyla.fi	Patient	Patient	1=No, 2=Yes, what?	Numeric
Do you have any other allergies?	At the enrollment	Demographic and baseline data form	Baseline	Terveyskyla.fi	Patient	Patient	1=No, 2=Yes, what?	Numeric
Do you get stressed easily?	At the enrollment	Demographic and baseline data form	Baseline	Terveyskyla.fi	Patient	Patient	1= Not at all, 2= a little 3 = Somewhat 4 = a lot	Numeric
Do you have other inexplicable symptoms, doctors don't know reason for?	At the enrollment	Demographic and baseline data form	Baseline	Terveyskyla.fi	Patient	Patient	1=No, 2=Yes, what?	Numeric, string
Have you ever had any complications from surgery or medical treatment?	At the enrollment	Demographic and baseline data form	Baseline	Terveyskyla.fi	Patient	Patient	1=No, 2=Yes, what?	Numeric
How many people are in your household?	At the enrollment	Demographic and baseline data form	Baseline	Terveyskyla.fi	Patient	Patient	1-15	Numeric
Do you smoke?	At the enrollment	Demographic and baseline data form	Baseline	Terveyskyla.fi	Patient	Patient	1=No, 2=Yes, how many in a day?	Numeric
Does anyone else smoke in your household?	At the enrollment	Demographic and baseline data form	Baseline	Terveyskyla.fi	Patient	Patient	1= No, 2=Yes, who?	Numeric, string
Does someone in your household, other than you, have recurrent upper respiratory tract infections?	At the enrollment	Demographic and baseline data form	Baseline	Terveyskyla.fi	Patient	Patient	1=No, 2=Yes, Who and what?	Numeric, string
Do you have pets?	At the enrollment	Demographic and baseline data form	Baseline	Terveyskyla.fi	Patient	Patient	1=No, 2=Yes, what?	Numeric, string
Do you have fillings in your teeth?	At the enrollment	Demographic and baseline data form	Baseline	Terveyskyla.fi	Patient	Patient	1= No, 2=Yes	Numeric
Do you have unfilled cavities in your teeth at the moment?	At the enrollment	Demographic and baseline data form	Baseline	Terveyskyla.fi	Patient	Patient	1= No, 2=Yes	Numeric
Do you have gingivitis at the moment?	At the enrollment	Demographic and baseline data form	Baseline	Terveyskyla.fi	Patient	Patient	1= No, 2=Yes	Numeric
How many times do you change your toothbrush/yer?	At the enrollment	Demographic and baseline data form	Baseline	Terveyskyla.fi	Patient	Patient	1-12	Numeric
TOI-1. Dry throat	At the enrollment/6 months control	TOI-14	Outcome	Terveyskyla.fi	Patient	Patient	0= No problem1= Very mild problem 2=Mild problem 3= Moderate problem 4=Severe problem 5= Problem as bad as it could be	Numeric
TOI-2. Thick secretions in the throat	At the enrollment/6 months control	TOI-14	Outcome	Terveyskyla.fi	Patient	Patient	0= No problem1= Very mild problem 2=Mild problem 3= Moderate problem 4=Severe problem 5= Problem as bad as it could be	Numeric
TOI-3. Sore throat	At the enrollment/6 months control	TOI-14	Outcome	Terveyskyla.fi	Patient	Patient	0= No problem1= Very mild problem 2=Mild problem 3= Moderate problem 4=Severe problem 5= Problem as bad as it could be	Numeric
TOI-4. Swallowing difficulties	At the enrollment/6 months control	TOI-14	Outcome	Terveyskyla.fi	Patient	Patient	0= No problem1= Very mild problem 2=Mild problem 3= Moderate problem 4=Severe problem 5= Problem as bad as it could be	Numeric
TOI-5. Feeling ill	At the enrollment/6 months control	TOI-14	Outcome	Terveyskyla.fi	Patient	Patient	0= No problem1= Very mild problem 2=Mild problem 3= Moderate problem 4=Severe problem 5= Problem as bad as it could be	Numeric
TOI-6. Reduced ability to work or do daily chores	At the enrollment/6 months control	TOI-14	Outcome	Terveyskyla.fi	Patient	Patient	0= No problem1= Very mild problem 2=Mild problem 3= Moderate problem 4=Severe problem 5= Problem as bad as it could be	Numeric
TOI-7. Frequency of visits to the doctor	At the enrollment/6 months control	TOI-14	Outcome	Terveyskyla.fi	Patient	Patient	0= No problem1= Very mild problem 2=Mild problem 3= Moderate problem 4=Severe problem 5= Problem as bad as it could be	Numeric
TOI-8. Costs of doctor visits	At the enrollment/6 months control	TOI-14	Outcome	Terveyskyla.fi	Patient	Patient	0= No problem1= Very mild problem 2=Mild problem 3= Moderate problem 4=Severe problem 5= Problem as bad as it could be	Numeric
TOI-9. Frequency of use of antibiotics	At the enrollment/6 months control	TOI-14	Outcome	Terveyskyla.fi	Patient	Patient	0= No problem1= Very mild problem 2=Mild problem 3= Moderate problem 4=Severe problem 5= Problem as bad as it could be	Numeric
TOI-10. Costs of medicines	At the enrollment/6 months control	TOI-14	Outcome	Terveyskyla.fi	Patient	Patient	0= No problem1= Very mild problem 2=Mild problem 3= Moderate problem 4=Severe problem 5= Problem as bad as it could be	Numeric
TOI-11. Trouble at work as a result of missing working days due to tonsillitis/sore throat	At the enrollment/6 months control	TOI-14	Outcome	Terveyskyla.fi	Patient	Patient	0= No problem1= Very mild problem 2=Mild problem 3= Moderate problem 4=Severe problem 5= Problem as bad as it could be	Numeric
TOI-12. Reduced participation in events/activitiesas a result of tonsillitis/sore throat	At the enrollment/6 months control	TOI-14	Outcome	Terveyskyla.fi	Patient	Patient	0= No problem1= Very mild problem 2=Mild problem 3= Moderate problem 4=Severe problem 5= Problem as bad as it could be	Numeric
TOI-13. Fever gatherings with family/friends as a result of tonsillitis/sore throat	At the enrollment/6 months control	TOI-14	Outcome	Terveyskyla.fi	Patient	Patient	0= No problem1= Very mild problem 2=Mild problem 3= Moderate problem 4=Severe problem 5= Problem as bad as it could be	Numeric
TOI-14. Feeling depressed as a result of tonsillitis/sore throat	At the enrollment/6 months control	TOI-14	Outcome	Terveyskyla.fi	Patient	Patient	0= No problem1= Very mild problem 2=Mild problem 3= Moderate problem 4=Severe problem 5= Problem as bad as it could be	Numeric
RAND1 In general, would you say your health is..	At the enrollment/6 months control	RAND36	Outcome	Terveyskyla.fi	Patient	Patient	1=Excellent, 2=Very good, 3=Good, 4=Fair, 5=Poor	Numeric
RAND2 Compared to one year ago, how would you rate your health in general now?	At the enrollment/6 months control	RAND36	Outcome	Terveyskyla.fi	Patient	Patient	1=Much better now than one year ago,2=Somewhat better now than one year ago, 3=About the same, 4=Somewhat worse now, than one year ago, 5=Much worse now, than one year ago	Numeric
RAND3 Vigorous activities,	At the enrollment/6 months control	RAND36	Outcome	Terveyskyla.fi	Patient	Patient	1=Yes, limited a lot, 2=Yes, limited a little, 3=No, not limited at all	Numeric
RAND4 Moderate activities	At the enrollment/6 months control	RAND36	Outcome	Terveyskyla.fi	Patient	Patient	1=Yes, limited a lot, 2=Yes, limited a little, 3=No, not limited at all	Numeric
RAND5 Lifting or carrying groceries	At the enrollment/6 months control	RAND36	Outcome	Terveyskyla.fi	Patient	Patient	1=Yes, limited a lot, 2=Yes, limited a little, 3=No, not limited at all	Numeric
RAND6 Climbing several flights of stairs	At the enrollment/6 months control	RAND36	Outcome	Terveyskyla.fi	Patient	Patient	1=Yes, limited a lot, 2=Yes, limited a little, 3=No, not limited at all	Numeric
RAND7 Climbing one flight of stairs	At the enrollment/6 months control	RAND36	Outcome	Terveyskyla.fi	Patient	Patient	1=Yes, limited a lot, 2=Yes, limited a little, 3=No, not limited at all	Numeric
RAND8 VBending, kneeling, or stooping	At the enrollment/6 months control	RAND36	Outcome	Terveyskyla.fi	Patient	Patient	1=Yes, limited a lot, 2=Yes, limited a little, 3=No, not limited at all	Numeric
RAND9 Walking more than a mile	At the enrollment/6 months control	RAND36	Outcome	Terveyskyla.fi	Patient	Patient	1=Yes, limited a lot, 2=Yes, limited a little, 3=No, not limited at all	Numeric
RAND10 Walking several blocks	At the enrollment/6 months control	RAND36	Outcome	Terveyskyla.fi	Patient	Patient	1=Yes, limited a lot, 2=Yes, limited a little, 3=No, not limited at all	Numeric
RAND11 Walking one block	At the enrollment/6 months control	RAND36	Outcome	Terveyskyla.fi	Patient	Patient	1=Yes, limited a lot, 2=Yes, limited a little, 3=No, not limited at all	Numeric
RAND12 Bathing or dressing yourself	At the enrollment/6 months control	RAND36	Outcome	Terveyskyla.fi	Patient	Patient	1=Yes, limited a lot, 2=Yes, limited a little, 3=No, not limited at all	Numeric
RAND13 Did you cut down the amount of time you spent on work or other activities, during past 4 weeks as a result of physical health	At the enrollment/6 months control	RAND36	Outcome	Terveyskyla.fi	Patient	Patient	1= Yes, 2= No
RAND14 Accomplished less than you would like,during past 4 weeks as a result of physical health	At the enrollment/6 months control	RAND36	Outcome	Terveyskyla.fi	Patient	Patient	1= Yes, 2= No
RAND15 Were limited in the kind of work or other activities,during past 4 weeks as a result of physical health	At the enrollment/6 months control	RAND36	Outcome	Terveyskyla.fi	Patient	Patient	1= Yes, 2= No
RAND16 Had difficulty performing the work or other activities, during past 4 weeks as a result of physical health	At the enrollment/6 months control	RAND36	Outcome	Terveyskyla.fi	Patient	Patient	1= Yes, 2= No
RAND 17 Cut down the amount of time you spent on work or other activities, during past 4 weeks as a result of any emotional problems	At the enrollment/6 months control	RAND36	Outcome	Terveyskyla.fi	Patient	Patient	1= Yes, 2= No
RAND18 Accomplished less than you would like, during past 4 weeks as a result of any emotional problems	At the enrollment/6 months control	RAND36	Outcome	Terveyskyla.fi	Patient	Patient	1= Yes, 2= No
RAND19 Didn't do work or other activities as carefully as usual, during past 4 weeks as a result of any emotional problems	At the enrollment/6 months control	RAND36	Outcome	Terveyskyla.fi	Patient	Patient	1= Yes, 2= No
RAND20 During the past 4 weeks, to what extent has your physical health or emotional problems interfered with your normal social activities	At the enrollment/6 months control	RAND36	Outcome	Terveyskyla.fi	Patient	Patient	1=Not at all, 2=Slightly, 3=Moderately, 4=Quite a bit, 5=Extremely
RAND21 How much bodily pain have you had during the past 4 weeks?	At the enrollment/6 months control	RAND36	Outcome	Terveyskyla.fi	Patient	Patient	1=None, 2=very mild, 3=Mild,4=Moderate,5=Severe, 6=Very severe
RAND22 During the past 4 weeks, how much did pain interfere with your normal work	At the enrollment/6 months control	RAND36	Outcome	Terveyskyla.fi	Patient	Patient	1=Not at all, 2=Slightly, 3=Moderately, 4=Quite a bit, 5=Extremely
RAND23 Did you feel full of pep, during the past 4 weeks?	At the enrollment/6 months control	RAND36	Outcome	Terveyskyla.fi	Patient	Patient	1=All of the time, 2=Most of the time, 3=a Good bit of the time, 4=Some of the time, 5=A little of the time, 6=None of the time
RAND24 Have you been a very nervous person, during the past 4 weeks?	At the enrollment/6 months control	RAND36	Outcome	Terveyskyla.fi	Patient	Patient	1=All of the time, 2=Most of the time, 3=a Good bit of the time, 4=Some of the time, 5=A little of the time, 6=None of the time
RAND25 Have you felt so down in the dumps that nothing could cheer you up, during the past 4 weeks?	At the enrollment/6 months control	RAND36	Outcome	Terveyskyla.fi	Patient	Patient	1=All of the time, 2=Most of the time, 3=a Good bit of the time, 4=Some of the time, 5=A little of the time, 6=None of the time
RAND26 Have you felt calm and peaceful, during the past 4 weeks?	At the enrollment/6 months control	RAND36	Outcome	Terveyskyla.fi	Patient	Patient	1=All of the time, 2=Most of the time, 3=a Good bit of the time, 4=Some of the time, 5=A little of the time, 6=None of the time
RAND27 Did you have a lot of energy, during the past 4 weeks?	At the enrollment/6 months control	RAND36	Outcome	Terveyskyla.fi	Patient	Patient	1=All of the time, 2=Most of the time, 3=a Good bit of the time, 4=Some of the time, 5=A little of the time, 6=None of the time
RAND28 Have you felt downhearted and blue, during the past 4 weeks?	At the enrollment/6 months control	RAND36	Outcome	Terveyskyla.fi	Patient	Patient	1=All of the time, 2=Most of the time, 3=a Good bit of the time, 4=Some of the time, 5=A little of the time, 6=None of the time
RAND29 Did you feel worn out, during the past 4 weeks?	At the enrollment/6 months control	RAND36	Outcome	Terveyskyla.fi	Patient	Patient	1=All of the time, 2=Most of the time, 3=a Good bit of the time, 4=Some of the time, 5=A little of the time, 6=None of the time
RAND30 Have you been a happy person, during the past 4 weeks?	At the enrollment/6 months control	RAND36	Outcome	Terveyskyla.fi	Patient	Patient	1=All of the time, 2=Most of the time, 3=a Good bit of the time, 4=Some of the time, 5=A little of the time, 6=None of the time
RAND31 Did you feel tired, during the past 4 weeks?	At the enrollment/6 months control	RAND36	Outcome	Terveyskyla.fi	Patient	Patient	1=All of the time, 2=Most of the time, 3=a Good bit of the time, 4=Some of the time, 5=A little of the time, 6=None of the time
RAND32 During the past 4 weeks, how much of the time has your physical health or emotional problems interfered with your social activities?	At the enrollment/6 months control	RAND36	Outcome	Terveyskyla.fi	Patient	Patient	1=All of the time, 2=Most of the time, 3=Some of the time,45=A little of the time, 5=None of the time
RAND33 I seem to get sick a little easier than other people, how true or false?	At the enrollment/6 months control	RAND36	Outcome	Terveyskyla.fi	Patient	Patient	1=Definitely true, 2=Mostly true, 3=Don't know, 4=Mostly not false, 5=Definitely false
RAND34 I am as healthy as anybody I know, how true or false?	At the enrollment/6 months control	RAND36	Outcome	Terveyskyla.fi	Patient	Patient	1=Definitely true, 2=Mostly true, 3=Don't know, 4=Mostly not false, 5=Definitely false
RAND35 I expect my health to get worse, how true or false?	At the enrollment/6 months control	RAND36	Outcome	Terveyskyla.fi	Patient	Patient	1=Definitely true, 2=Mostly true, 3=Don't know, 4=Mostly not false, 5=Definitely false
RAND36 My health is excellent, how true or false?	At the enrollment/6 months control	RAND36	Outcome	Terveyskyla.fi	Patient	Patient	1=Definitely true, 2=Mostly true, 3=Don't know, 4=Mostly not false, 5=Definitely false
What made you seek help from a tonsil surgery?	At the enrollment	Preoperative anchor	Outcome	Terveyskyla.fi	Patient	Patient	1=Personal intrest, 2=Suggestion from a friend, 3=recommendation from a doctor, 4=I read about it froma newspaper/online 5=Something else, what?	Numeric, string
How much your throat symptoms affect your daily life?	At the enrollment/6 months control	Preoperative anchor/ Postoperative anchor	Outcome	Terveyskyla.fi	Patient	Patient	1=Not at all, 2=only a little, 3=a little, 4=Moderately, 5=Quite a lot, 6=a lot, 7=Extremely
Would you recommend tonsillectomy to your friend?	At the enrollment/6 months control	Preoperative anchor/ Postoperative anchor	Outcome	Terveyskyla.fi	Patient	Patient	1=Not in any circumstances, 2=Most likely not, 3=Possiblby, 4=Likely, 5=Absolutely
Expectations-1. Dry throat	At the enrollment/6 months control	Preoperative anchor/ Postoperative anchor	Outcome	Terveyskyla.fi	Patient	Patient	0=I don't have this problem, 1=Not at all, 2= Very little, 3= a little, 4= Somewhat, 5= a lot but not totally, 6= To disappear totally
Expectations-2. Thick secretions in the throat	At the enrollment/6 months control	Preoperative anchor/ Postoperative anchor	Outcome	Terveyskyla.fi	Patient	Patient	0=I don't have this problem, 1=Not at all, 2= Very little, 3= a little, 4= Somewhat, 5= a lot but not totally, 6= To disappear totally
Expectations-3. Sore throat	At the enrollment/6 months control	Preoperative anchor/ Postoperative anchor	Outcome	Terveyskyla.fi	Patient	Patient	0=I don't have this problem, 1=Not at all, 2= Very little, 3= a little, 4= Somewhat, 5= a lot but not totally, 6= To disappear totally
Expectations-4. Swallowing difficulties	At the enrollment/6 months control	Preoperative anchor/ Postoperative anchor	Outcome	Terveyskyla.fi	Patient	Patient	0=I don't have this problem, 1=Not at all, 2= Very little, 3= a little, 4= Somewhat, 5= a lot but not totally, 6= To disappear totally
Expectations-5. Feeling ill	At the enrollment/6 months control	Preoperative anchor/ Postoperative anchor	Outcome	Terveyskyla.fi	Patient	Patient	0=I don't have this problem, 1=Not at all, 2= Very little, 3= a little, 4= Somewhat, 5= a lot but not totally, 6= To disappear totally
Expectations-6. Reduced ability to work or do daily chores	At the enrollment/6 months control	Preoperative anchor/ Postoperative anchor	Outcome	Terveyskyla.fi	Patient	Patient	0=I don't have this problem, 1=Not at all, 2= Very little, 3= a little, 4= Somewhat, 5= a lot but not totally, 6= To disappear totally
Expectations-7. Frequency of visits to the doctor	At the enrollment/6 months control	Preoperative anchor/ Postoperative anchor	Outcome	Terveyskyla.fi	Patient	Patient	0=I don't have this problem, 1=Not at all, 2= Very little, 3= a little, 4= Somewhat, 5= a lot but not totally, 6= To disappear totally
Expectations-8. Costs of doctor visits	At the enrollment/6 months control	Preoperative anchor/ Postoperative anchor	Outcome	Terveyskyla.fi	Patient	Patient	0=I don't have this problem, 1=Not at all, 2= Very little, 3= a little, 4= Somewhat, 5= a lot but not totally, 6= To disappear totally
Expectations-9. Frequency of use of antibiotics	At the enrollment/6 months control	Preoperative anchor/ Postoperative anchor	Outcome	Terveyskyla.fi	Patient	Patient	0=I don't have this problem, 1=Not at all, 2= Very little, 3= a little, 4= Somewhat, 5= a lot but not totally, 6= To disappear totally
Expectations-10. Costs of medicines	At the enrollment/6 months control	Preoperative anchor/ Postoperative anchor	Outcome	Terveyskyla.fi	Patient	Patient	0=I don't have this problem, 1=Not at all, 2= Very little, 3= a little, 4= Somewhat, 5= a lot but not totally, 6= To disappear totally
Expectations-11. Trouble at work as a result of missing working days due to tonsillitis/sore throat	At the enrollment/6 months control	Preoperative anchor/ Postoperative anchor	Outcome	Terveyskyla.fi	Patient	Patient	0=I don't have this problem, 1=Not at all, 2= Very little, 3= a little, 4= Somewhat, 5= a lot but not totally, 6= To disappear totally
Expectations-12. Reduced participation in events/activitiesas a result of tonsillitis/sore throat	At the enrollment/6 months control	Preoperative anchor/ Postoperative anchor	Outcome	Terveyskyla.fi	Patient	Patient	0=I don't have this problem, 1=Not at all, 2= Very little, 3= a little, 4= Somewhat, 5= a lot but not totally, 6= To disappear totally
Expectations-13. Fever gatherings with family/friends as a result of tonsillitis/sore throat	At the enrollment/6 months control	Preoperative anchor/ Postoperative anchor	Outcome	Terveyskyla.fi	Patient	Patient	0=I don't have this problem, 1=Not at all, 2= Very little, 3= a little, 4= Somewhat, 5= a lot but not totally, 6= To disappear totally
Expectations-14. Feeling depressed as a result of tonsillitis/sore throat	At the enrollment/6 months control	Preoperative anchor/ Postoperative anchor	Outcome	Terveyskyla.fi	Patient	Patient	0=I don't have this problem, 1=Not at all, 2= Very little, 3= a little, 4= Somewhat, 5= a lot but not totally, 6= To disappear totally
How beneficial tonsillectomy should be, for you to be willing to undergo surgery?	At the enrollment	Preoperative anchor	Outcome	Terveyskyla.fi	Patient	Patient	0-100	Numeric
How much do you assume, you benefit from the surgery?	At the enrollment	Preoperative anchor	Outcome	Terveyskyla.fi	Patient	Patient	0-100
Gender	At the enrollment		Baseline	CureLisa	Surgeon	Patient	Male, Female
Age	At the enrollment	Randomisation form	Baseline	CureLisa	Surgeon	Patient	18-90
Randomization date	At the enrollment	Randomisation form	Baseline	CureLisa	Surgeon	Surgeon
In which center patient was recruited?	At the enrollment	Randomisation form	Baseline	CureLisa	Surgeon	Surgeon	OYS, Kainuun keskussairaala, Keski-Pohjanmaan keskussairaala, Keski-Suomen keskussairaala, Lapin keskussairaala, Länsi-Pohjan keskussairaala, Oulaskankaan aluesairaal, Seinäjoen keskussairaala, muu:
Main indication for surgery	At the enrollment	Randomisation form	Baseline	CureLisa	Surgeon	Surgeon/Patient	recurrent tonsillitis, chronic tonsillitis
If the main indication was recurrent tonsillitis, how many infections were there?	At the enrollment	Randomisation form	Baseline	CureLisa	Surgeon	Surgeon/Patient	1=at least 3 infections in the last 6 months, 2=at least 4 infections in the last 12 months
If the main indication was chronic tonsillitis, which clinical findings were there?	At the enrollment	Randomisation form	Baseline	CureLisa	Surgeon	Surgeon	Palpable/sore lymphnodes in the neck, presen or history of tonsil stones, pus secretion in the tonsils, Large cypts
Exclusion criteria	At the enrollment	Randomisation form	Exclusion criteria	CureLisa	Surgeon	Patient	Under 18 years, pregnant, malign tumor, Former peritonsillar abscess, Chronic disease, that prevents fast track surgery, No mobile-ID/ Bank-ID, not consent
If the patient didn't want to participate in the study, what was the main reason?	At the enrollment	Randomisation form	Exclusion criteria	CureLisa	Surgeon	Patient	open	string
How many tonsillitis patient has had?	At the enrollment	Anamnesis form	Outcome	CureLisa	Surgeon	Patient	1=at least 3 infections in the last 6 months, 2=at least 4 infections in the last 12 months
What symptoms/findings patient has had during pharyngitis episodes	At the enrollment	Anamnesis form	Baseline	CureLisa	Surgeon	Patient	Positive Streptococcus culture, tonsillar exudate, swollen lymph nodes, Fever over 38C
What chronic symptoms patient has had?	At the enrollment	Anamnesis form	Baseline	CureLisa	Surgeon	Patient	Chronic throat pain, Disturbing tonsil stones, socially troublesome halitosis, Palpable/sore lymphnodes in the neck
Size of the tonsils?	At the enrollment/During surgery/6kkkontrollissa	Anamnesis form	Outcome	CureLisa	Surgeon	Surgeon	0= No tonsil tissue, 1= Tonsil tissue occupies less than 25% of oropharynx, 2=Tonsil tissue occupies25-50% of oropharynx, 3=Tonsil tissue occupies 50-75% of oropharynx, 4=Tonsil tissue occupies over 75% of oropharynx
Is there any following clinical findings?	At the enrollment/During surgery/6kkkontrollissa	Anamnesis form	Outcome	CureLisa	Surgeon	Surgeon	Palpable/sore lymphnodes in the neck, tonsil stones, pus secretion from the tonsils, Large cypts
Does anything else significant come up in anamnesis or status?	At the enrollment/6kk kontr.	Anamnesis form	Outcome	CureLisa	Surgeon	Patient/Surgeon	open	string
Date of the operation	During surgery	Surgery details	Descriptive	CureLisa	Surgeon	Surgeon	date
Size of the tonsils during surgery?	During surgery	Surgery details	Outcome	CureLisa	Surgeon	Surgeon	0= No tonsil tissue, 1= Tonsil tissue occupies less than 25% of oropharynx, 2=Tonsil tissue occupies25-50% of oropharynx, 3=Tonsil tissue occupies 50-75% of oropharynx, 4=Tonsil tissue occupies over 75% of oropharynx
Who did the operation?	During surgery	Surgery details	Descriptive	CureLisa	Surgeon	Surgeon	1=ENT specialist, 2= ENT resident	numeric
What instruments were used in operation?	During surgery	Surgery details	Descriptive	CureLisa	Surgeon	Surgeon	1= Monopolar dissection, 2= Bipolar scissors, 3=Coblator, 4=Cold dissection and hemosthasis with electrokoagulation, 5=Cold dissection + hemosthasis with comprimation only, 6= some other, what??	Numeric, string
If patient had tonsillotomy, how much of tonsil tissue was removed?	During surgery	Surgery details	Descriptive	CureLisa	Surgeon	Surgeon	about 1/3, about 1/2, about 2/3, over 90%
Did any of the following findings come up during surgery?	During surgery	Surgery details	Descriptive/outcome	CureLisa	Surgeon	Surgeon	Palpable/sore lymphnodes in the neck, tonsil stones, pus secretion from the tonsils, Large cypts, microabscesses, adherent tonsil capsule
Duration of surgery	During surgery	Surgery details	outcome	CureLisa	Surgeon	Surgeon	10-90 minutes	Numeric
Amount of bleeding during surgery	During surgery	Surgery details	Outcome	CureLisa	Surgeon	Surgeon	0-500 ml	Numeric
Length of the sick leave	During surgery	Surgery details	Outcome	CureLisa	Surgeon	Surgeon	3-20 days	Numeric
Did anything else come up during the surgery?	During surgery	Surgery details	Outcome	CureLisa	Surgeon	Surgeon	open	string
Date of the control visit	6 months control	Follow up form	Descriptive	CureLisa	Surgeon	Surgeon	date
Size of the tonsils	6 months control	Follow up form	Outcome	CureLisa	Surgeon	Surgeon	0= No tonsil tissue, 1= Tonsil tissue occupies less than 25% of oropharynx, 2=Tonsil tissue occupies25-50% of oropharynx, 3=Tonsil tissue occupies 50-75% of oropharynx, 4=Tonsil tissue occupies over 75% of oropharynx
Is there any following clinical findings?	6 months control	Follow up form	Outcome	CureLisa	Surgeon	Surgeon	Palpable/sore lymphnodes in the neck, tonsil stones, pus secretion from the tonsils, Large cypts
How many visits to the doctor during follow-up due to throat/tonsil problems?	6 months control	Follow up form	Outcome	CureLisa	Surgeon	Patient	0-15	Numeric
How many antibiotic treatments during follow up due to throat/tonsil problems?	6 months control	Follow up form	Outcome	CureLisa	Surgeon	Patient	0-15	Numeric
How many visits to the hospital ward due to throat/tonsil infections?	6 months control	Follow up form	Outcome	CureLisa	Surgeon	Patient	0-10	Numeric
How many days spent in hospital ward compined?	6 months control	Follow up form	Outcome	CureLisa	Surgeon	Patient	0-30	Numeric
Were there dental injury during surgery?	6 months control	Follow up form	negative outcome	CureLisa	Surgeon	Patient	No, Yes, no need for treatment, Yes, needed treatment
Did anything else worth mensioning come up during the follow-up?	6 months control	Follow up form	Outcome	CureLisa	Surgeon	Patient	open	string
Did patient have a postoperative bleeding?	6 months control	Follow up form	Outcome	CureLisa	Surgeon	Patient	No, Some blood in saliva, seeked medical attention but no treatment was needed, seeked medical attention and needed a procedure, Patient needed a procedure in general anesthesia, Patient needed a blood transfusion, exitus	Numeric
Did patient have a postoperative infection?	6 months control	Follow up form	Outcome	CureLisa	Surgeon	Patient	Noi, Seeked medical attention but no treatment was needed, i.o. antibiotic treatment, i.v. antibiotic treatmen in a hospital	Numeric
Did patient have problems with postoperative pain?	6 months control	Follow up form	Outcome	CureLisa	Surgeon	Patient	Original pan medication was sufficient, Seeked medical attention but no treatment was needed, Pain medication was increased, Patient needed treatment in hospital ward due to the pain	Numeric
Did any other complication or trouble occur from the surgery?	6 months control	Follow up form	Outcome	CureLisa	Surgeon	Patient	open	string
Do you have a throat pain, and how severe?	daily for six months	Symptom diary	Outcome/negative outcome	Aplication	Patient	Patient	0-10	Numeric
Do you have bleeding from your throat, and how severe?	daily for six months	Symptom diary	negative outcome	Aplication	Patient	Patient	0-10	Numeric
Do you have halitosis, and how troublesome?	daily for six months	Symptom diary	Outcome	Aplication	Patient	Patient	0-10	Numeric
Do you have troublesome tonsil stones, and how troublesome?	daily for six months	Symptom diary	Outcome	Aplication	Patient	Patient	0-10	Numeric
Did you have to be away from school or work, due to tonsil/throat problems, today?	daily for six months	Symptom diary	Outcome	Aplication	Patient	Patient	Kyllä, ei	Numeric
How many pills of Targiniq 5mg did you use today??	daily for six months	Symptom diary	Outcome	Aplication	Patient	Patient	0-4	Numeric
How many pills of Panadol 1g, did you use today?	daily for six months	Symptom diary	Outcome	Aplication	Patient	Patient	0-4	Numeric
How many pills of Ketesse 50mg, did you use today?	daily for six months	Symptom diary	Outcome	Aplication	Patient	Patient	0-2	Numeric
How much your throat symptoms affect your daily life?	At the enrollment/6 months control	Preoperative anchor/ Postoperative anchor	Outcome	Terveyskyla.fi	Patient	Patient	1=Not at all, 2=only a little, 3=a little, 4=Moderately, 5=Quite a lot, 6=a lot, 7=Extremely
Do you have troublesome tonsil stones?	At the enrollment/6 months control	Demographic and baseline data form/ Post-op Ankkurit	Outcome	Terveyskyla.fi	Patient	Patient	0= No problem1= Very mild problem 2=Mild problem 3= Moderate problem 4=Severe problem 5= Problem as bad as it could be	Numeric
Do you have to extract stones out, by pushing with a toothbrush etc.	At the enrollment/6 months control	Demographic and baseline data form/ Post-op Ankkurit	Outcome	Terveyskyla.fi	Patient	Patient	1=No 2=Yes	Numeric
Do you have halitosis	At the enrollment/6 months control	Demographic and baseline data form/ Post-op Ankkurit	Outcome	Terveyskyla.fi	Patient	Patient	0= No problem1= Very mild problem 2=Mild problem 3= Moderate problem 4=Severe problem 5= Problem as bad as it could be	Numeric
Do you have neck pain/swollen lymph nodes	At the enrollment/6 months control	Demographic and baseline data form/ Post-op Ankkurit	Outcome	Terveyskyla.fi	Patient	Patient	0= No problem1= Very mild problem 2=Mild problem 3= Moderate problem 4=Severe problem 5= Problem as bad as it could be	Numeric
Do you have wringing feeling or globus in throat	At the enrollment/6 months control	Demographic and baseline data form/ Post-op Ankkurit	negative outcome	Terveyskyla.fi	Patient	Patient	0= No problem1= Very mild problem 2=Mild problem 3= Moderate problem 4=Severe problem 5= Problem as bad as it could be	Numeric
Do you have voice problems?	At the enrollment/6 months control	Demographic and baseline data form/ Post-op Ankkurit	negative outcome	Terveyskyla.fi	Patient	Patient	0= No problem1= Very mild problem 2=Mild problem 3= Moderate problem 4=Severe problem 5= Problem as bad as it could be	Numeric
Do you have mandibular joint problems?	At the enrollment/6 months control	Demographic and baseline data form/ Post-op Ankkurit	negative outcome	Terveyskyla.fi	Patient	Patient	0= No problem1= Very mild problem 2=Mild problem 3= Moderate problem 4=Severe problem 5= Problem as bad as it could be	Numeric
How useful the surgery turned out to be?	6 months control	Postoperative anchor	Outcome	Terveyskyla.fi	Patient	Patient	0-100	Numeric
Do you know which procedure was done?	6 months control	Postoperative anchor	Descriptive	Terveyskyla.fi	Leikattu Patient	Leikattu Patient	1=I don't know, 2=I think I know, 3= I'm quite certain, 4= I know for sure
To what this estimation is based on?	6 months control	Postoperative anchor	Descriptive	Terveyskyla.fi	Leikattu Patient	Leikattu Patient	open	string
Did you have tonsillectomy or tonsillotomy?	6 months control	Postoperative anchor	Descriptive	Terveyskyla.fi	Leikattu Patient	Leikattu Patient	1=Tonsillotomy, 2=Tonsillectomy	Numeric
Do you have anxiety easily?	At the enrollment	Demographic and baseline data form	Baseline	Terveyskyla.fi	Patient	Patient	1= Not at all, 2= a little 3 = Somewhat 4 = a lot	Numeric
								Numeric
